# Supplementary material for: Clinical significance of MMP-9 overexpression in endometrial cancer: A PRISMA-compliant meta-analysis
Source: Front Oncol. 2022 Oct 26;12:925424. doi: 10.3389/fonc.2022.925424 (PMC9645803; doi:10.3389/fonc.2022.925424)
Supplement: Supplementary file 1 [file DataSheet_1.xlsx]

## Sheet: Risk and prognosis of EC
Author	Reference	Time	Country	Ethnicity	Method	Histology	Number of NT	Number of CT	NT		CT		NOS	Cut-off
									MMP9-	MMP9+	MMP9-	MMP9+
Ma	17	2020	China	Asians	IHC	EC	18	49	15	3	14	35	7	0.05
Assaf	18	2018	Egypt	Mixed	IHC	EC	10	25	10	0	2	23	7	None
Gan	19	2018	China	Asians	IHC	EC	100	100	96	4	32	68	7	0
Miao	20	2017	China	Asians	IHC	EC	60	60	49	11	13	47	8	0.3
He	21	2016	China	Asians	IHC	EC	20	39	12	8	11	28	8	0.05
Wu	22	2016	China	Asians	IHC	EC	45	60	37	8	14	46	7	0.25
Wang	23	2015	China	Asians	IHC	EC	40	70	24	16	25	45	7	0
Zhang	24	2013	China	Asians	IHC	EC	15	56	12	3	22	34	7	0.05
Zhang	25	2013	China	Asians	IHC	EC	10	37	8	2	9	28	7	0.1
Gao	26	2013	China	Asians	IHC	EC	27	73	20	7	12	61	7	0
Yu	27	2012	China	Asians	IHC	EC	30	128	25	5	74	54	7	0
Wang	28	2012	China	Asians	IHC	EC	20	43	17	3	10	33	7	0.05
Liu	29	2012	China	Asians	IHC	EC	26	42	19	7	13	29	7	0.05
Lu	30	2011	China	Asians	IHC	EC	18	60	15	3	13	47	7	0.05
Wu	31	2011	China	Asians	IHC	EC	27	73	20	7	12	61	7	0
Meng	32	2010	China	Asians	IHC	EC	80	180	57	23	39	141	7	0.1
Gao	33	2009	China	Asians	IHC	EC	22	74	20	2	24	50	7	0
Zhang	34	2008	China	Asians	IHC	EC	10	70	8	2	16	54	7	0
Zhang	35	2006	China	Asians	IHC	EC	12	40	6	6	2	38	7	0
									Num.	Survival analysis	Source of HR	HR	95% CI
Yu	27	2012	China	Asians	IHC	EC	108	1.68	108	OS	Survival cure	1.68	0.77-3.71	0
Aglund	41	2004	Finland	Caucasians	IHC	EC	90	2.97	90	OS	Survival cure	2.97	1.01-8.70	0.5
Liu	37	2014	China	Asians	IHC	EC	120	1.8	120	OS	Survival cure	1.8	1.06-3.06	0

## Sheet: Tumor grade
							G1		G2-G3
Author	Reference	Time	Country	Ethnicity	Method	Histology	MMP9-	MMP9+	MMP9-	MMP9+	Cut-off value
Ma	17	2020	China	Asians	IHC	endometrial cancer	10	17	4	18	0.05
Gan	19	2018	China	Asians	IHC	endometrial cancer	8	14	24	54	0
Miao	20	2017	China	Asians	IHC	endometrial cancer	1	20	12	27	0.3
He	21	2016	China	Asians	IHC	endometrial cancer	9	21	2	7	0.05
Wang	23	2015	China	Asians	IHC	endometrial cancer	20	25	5	20	0
Grybos	36	2014	Poland	Caucasians	IHC	endometrial cancer	28	39	13	20	0
Liu	37	2014	China	Asians	IHC	endometrial cancer	51	34	83	57	0
Zhang	24	2013	China	Asians	IHC	endometrial cancer	8	4	23	21	0.05
Gao	26	2013	China	Asians	IHC	endometrial cancer	8	18	4	43	0
Yu	27	2012	China	Asians	IHC	endometrial cancer	18	38	36	36	0
Bao	38	2012	China	Asians	IHC	endometrial cancer	4	10	13	33	0.1
Wang	28	2012	China	Asians	IHC	endometrial cancer	6	17	4	16	0.05
Liu	29	2012	China	Asians	IHC	endometrial cancer	9	8	4	21	0.05
Wu	31	2011	China	Asians	IHC	endometrial cancer	8	18	4	43	0
Zhang	34	2008	China	Asians	IHC	endometrial cancer	10	15	16	39	0
Honkavuori	39	2007	Finland	Caucasians	IHC	endometrial cancer	41	87	31	86	0.5
Karahan	40	2006	Turkey	Caucasians	IHC	endometrial cancer	3	22	1	16	0.5
Zhang	35	2006	China	Asians	IHC	endometrial cancer	2	11	0	27	0
Aglund	41	2004	Finland	Caucasians	IHC	endometrial cancer	12	9	30	37	0.5
Yabushita	42	2000	Japan	Asians	IHC	endometrial cancer	9	2	2	5	None
Inoue	43	1997	Japan	Asians	IHC	endometrial cancer	64	15	38	10	0.05

## Sheet: FIGO stage
							Ⅰ-Ⅱ		Ⅲ-Ⅳ
Author	Reference	Time	Country	Ethnicity	Method	Histology	MMP9-	MMP9+	MMP9-	MMP9+	Cut-off value
Ma	17	2020	China	Asians	IHC	Endometrial cancer	13	22	1	13	0.05
Miao	20	2017	China	Asians	IHC	Endometrial cancer	10	22	3	25	0.3
Mihalj	44	2015	Croatia	Caucasians	IHC	Endometrial cancer	21	38	8	18	0
Grybos	36	2014	Poland	Caucasians	IHC	Endometrial cancer	39	54	2	5	0
Liu	37	2014	China	Asians	IHC	Endometrial cancer	116	69	18	22	0
Zhang	24	2013	China	Asians	IHC	Endometrial cancer	21	15	0	20	0.05
Bao	38	2012	China	Asians	IHC	Endometrial cancer	14	35	3	8	0.1
Wang	28	2012	China	Asians	IHC	Endometrial cancer	10	26	0	7	0.05
Liu	29	2012	China	Asians	IHC	Endometrial cancer	12	20	1	9	0.05
Zhang	34	2008	China	Asians	IHC	Endometrial cancer	13	37	3	17	0
Honkavuori	39	2007	Finland	Caucasians	IHC	Endometrial cancer	57	144	15	29	0.5
Karahan	40	2006	Turkey	Caucasians	IHC	Endometrial cancer	3	10	1	13	0.5
Zhang	35	2006	China	Asians	IHC	Endometrial cancer	2	25	0	13	0
Yabushita	42	2000	Japan	Asians	IHC	Endometrial cancer	8	0	3	7	None

## Sheet: Lymph node metastasis
							Negative		Positive
Author	Reference	Time	Country	Ethnicity	Method	Histology	MMP9-	MMP9+	MMP9-	MMP9+	Cut-off value
Ma	17	2020	China	Asians	IHC	endometrial cancer	13	22	1	13	0.05
Gan	19	2018	China	Asians	IHC	endometrial cancer	5	54	27	14	0
Miao	20	2017	China	Asians	IHC	endometrial cancer	8	7	5	40	0.3
He	21	2016	China	Asians	IHC	endometrial cancer	11	20	0	8	0.05
Mihalj	44	2015	Croatia	Caucasians	IHC	endometrial cancer	10	21	5	5	0
Wang	23	2015	China	Asians	IHC	endometrial cancer	26	23	0	21	0
Liu	37	2014	China	Asians	IHC	endometrial cancer	116	69	15	21	0
Zhang	24	2013	China	Asians	IHC	endometrial cancer	22	18	2	14	0.05
Gao	26	2013	China	Asians	IHC	endometrial cancer	12	49	0	12	0
Yu	27	2012	China	Asians	IHC	endometrial cancer	43	68	11	6	0
Bao	38	2012	China	Asians	IHC	endometrial cancer	17	29	0	14	0.1
Wang	28	2012	China	Asians	IHC	endometrial cancer	10	27	0	6	0.05
Liu	29	2012	China	Asians	IHC	endometrial cancer	11	15	1	9	0.05
Wu	31	2011	China	Asians	IHC	endometrial cancer	12	49	0	12	0
Meng	32	2010	China	Asians	IHC	endometrial cancer	30	65	9	76	0.1
Zhang	34	2008	China	Asians	IHC	endometrial cancer	15	45	1	9	0
Karahan	40	2006	Turkey	Caucasians	IHC	endometrial cancer	4	27	0	11	0.5
Zhang	35	2006	China	Asians	IHC	endometrial cancer	2	34	0	4	0
Inoue	43	1997	Japan	Asians	IHC	endometrial cancer	97	19	16	5	0.05

## Sheet: Outer half myometrial invasion
							< 1/2		> 1/2
Author	Reference	Time	Country	Ethnicity	Method	Histology	MMP9-	MMP9+	MMP9-	MMP9+	Cut-off value
Ma	17	2020	China	Asians	IHC	Endometrial cancer	13	21	1	14	0.05
Miao	20	2017	China	Asians	IHC	Endometrial cancer	10	13	3	34	0.3
He	21	2016	China	Asians	IHC	Endometrial cancer	10	12	1	16	0.05
Mihalj	44	2015	Croatia	Caucasians	IHC	Endometrial cancer	15	32	13	25	0
Liu	37	2014	China	Asians	IHC	Endometrial cancer	84	40	50	51	0
Zhang	24	2013	China	Asians	IHC	Endometrial cancer	15	17	10	14	0.05
Yu	27	2012	China	Asians	IHC	Endometrial cancer	35	56	19	18	0
Bao	38	2012	China	Asians	IHC	Endometrial cancer	12	30	5	13	0.1
Wu	31	2011	China	Asians	IHC	Endometrial cancer	6	31	0	5	0
Meng	32	2010	China	Asians	IHC	Endometrial cancer	31	76	8	65	0.1
Gao	33	2009	China	Asians	IHC	Endometrial cancer	10	15	3	26	0
Zhang	34	2008	China	Asians	IHC	Endometrial cancer	16	38	0	16	0
Karahan	40	2006	Turkey	Caucasians	IHC	Endometrial cancer	3	17	1	21	0.5
Inoue	43	1997	Japan	Asians	IHC	Endometrial cancer	63	12	38	12	0.05

## Sheet: Vascular invasion
							No		Yes
Author	Reference	Time	Country	Ethnicity	Method	Histology	MMP9-	MMP9+	MMP9-	MMP9+	Cut-off value
Mihalj	44	2015	Croatia	Caucasians	IHC	endometrial cancer	18	21	10	5	0
Zhang	24	2013	China	Asians	IHC	endometrial cancer	14	22	3	17	0.05
Karahan	40	2006	Turkey	Caucasians	IHC	endometrial cancer	4	24	0	14	0.5
Inoue	43	1997	Japan	Asians	IHC	endometrial cancer	79	10	50	15	0.05

## Sheet: Menopausal status
							Premenopausal		Postmenopausal
Author	Reference	Time	Country	Ethnicity	Method	Histology	MMP9-	MMP9+	MMP9-	MMP9+	Cut-off value
Miao	20	2017	China	Asians	IHC	endometrial cancer	6	8	7	39	0.3
Liu	37	2014	China	Asians	IHC	endometrial cancer	57	43	77	48	0
Yu	27	2012	China	Asians	IHC	endometrial cancer	32	37	22	37	0
Liu	29	2012	China	Asians	IHC	endometrial cancer	9	20	4	9	0.05
